# Supplementary material for: TNF-Mediated Inhibition of Classical Swine Fever Virus Replication Is IRF1-, NF-κB- and JAK/STAT Signaling-Dependent
Source: Viruses. 2021 Oct 7;13(10):2017. doi: 10.3390/v13102017 (PMC8540133; doi:10.3390/v13102017)
Supplement: Supplementary file 1 [file viruses-13-02017-s001.zip]

Archive with 1 entries (1 files):
- viruses-1330461-supplementary.pdf
